# Supplementary material for: Comparison of detection methods and follow-up study on the tyrosine kinase inhibitors therapy in non-small cell lung cancer patients with ROS1 fusion rearrangement
Source: BMC Cancer. 2016 Aug 4;16:599. doi: 10.1186/s12885-016-2582-9 (PMC4973062; doi:10.1186/s12885-016-2582-9)
Supplement: Additional file 2: Figure S1. — Direct sequencing of the six cases with ROS1 rearrangement. (ZIP 4.08 mb) [file 12885_2016_2582_MOESM2_ESM.zip]

Archive with 2 entries (2 files):
- Additional Fig1(5.26).tif
- Legend of Additional Fig1.docx
