# Supplementary material for: Comparison of detection methods and follow-up study on the tyrosine kinase inhibitors therapy in non-small cell lung cancer patients with ROS1 fusion rearrangement
Source: BMC Cancer. 2016 Aug 4;16:599. doi: 10.1186/s12885-016-2582-9 (PMC4973062; doi:10.1186/s12885-016-2582-9)
Supplement: Additional file 4: Figure S3. — The details of follow-up studies. (ZIP 16.5 mb) [file 12885_2016_2582_MOESM4_ESM.zip]

Archive with 4 entries (4 files):
- Additional Fig3-b.tif
- Additional Fig3-a.tif
- Additional file3(5.25).docx
- Additional Fig3-c.tif
