# Supplementary material for: Comparison of detection methods and follow-up study on the tyrosine kinase inhibitors therapy in non-small cell lung cancer patients with ROS1 fusion rearrangement
Source: BMC Cancer. 2016 Aug 4;16:599. doi: 10.1186/s12885-016-2582-9 (PMC4973062; doi:10.1186/s12885-016-2582-9)
Supplement: Additional file 5: — Public data. The dataset of the experiment. (XLS 86 kb) [file 12885_2016_2582_MOESM5_ESM.xls]

## Sheet: Total
No.	Sica staging	WHO staging	TMN	Smoking	ALK IHC	ROS1 IHC	H-score	IHC CMET	E19 IHC	E21 IHC	FISH ALK	ROS1 FISH	FISH CMET	pleura	lymphocyte	classification	classification2	Pre-exam	RNA（ng/ul)	260:280	260:230	Re-exam			PCR-ROS1	PCR EGFR	PCR-EGFR	PCR KRAS	PI3K
1	5	3	ⅡB	S	0	0	0	1	0	0		0		0	1	solid	ADC		327.4	1.9	2.12
2	5	2	ⅡA	P	0	0	0	3	0	0		0	0	1	0	acinar	ADC		175.2	1.89	2.01
3	5	2	ⅠA	N	0	0	0	1	1	0		0		0	0	acinar	ADC		128.9	1.91	1.96					1	EGFR19+	2
4	5	3	ⅠB	S	0	0	0	3	0	0		0		1	0	solid	ADC		350.1	1.9	2.09					2	-	1
5	5	3	ⅡA	N	3	1	20	1	0	0		0		1	1	acinar+micropapillary	ADC		418.5	1.9	1.97					2	-
6	5	2	ⅢA	N	0	0	0	3	2	0		0		1	1	acinar	ADC		438	1.88	2.04					1	EGFR19+	2
7	5	3	ⅠB	N	0	0	0	1	0	0		0		1	0	micropapillary	ADC		181.3	1.9	2.01					2	-	1
8	5	3	ⅢA	S	0	0	0	1	0	0		0		1	1	acinar	ADC		667.6	1.91	2.16					2	-
9	5	2	ⅢA	N	0	0	0	3	0	0		0		1	1	acinar	ADC		226.3	1.93	2.02					2	-	2	2
10	3	2	ⅢA	S	0	0	0	0	0	0	0	0	0	0	1	papillary	ADC		347.1	1.87	2.01					2	-	2	2
11	5	3	ⅢA	S	0	0	0	1	0	0	0	0	0	1	1	micropapillary	ADC		426.6	1.87	2.06					1	EGFR19+	2
12	5	3	ⅢA	N	0	0	0	1	0	0		0		1	1	micropapillary	ADC		143.5	1.88	2.07					2	-	2
13	5	3	ⅢA	N	0	1	10	1	0	2		0		1	1	micropapillary	ADC		411.8	1.89	1.96
14	6	3	ⅡA	S	0	0	0	0	0	0		0		0	0	solid	ADC		410.9	1.85	1.95					2	-	2
15	2	1	0	N	0	0	0	2	0	0		0				MIA	ADC		140	1.89	2.03
16	5	2	ⅡA	S	0	0	0				0	0		1	1	acinar	ADC		306.6	1.91	2					2	-	2
17	5	2	ⅠA	N	0	0	0	2	1	0		0		1	0	acinar	ADC		601	1.9	2.09					1	EGFR19+	2
18	5	2	ⅠA	N	0	0	0	2	0	0		0		0	0	acinar	ADC		304.6	1.89	2.05					2	-	1
19	5	3	Ⅳ	N	1	0	0	3	3	0		0		1	0	papillary+micropapillary	ADC		305.9	1.89	2.03					1	EGFR19+	2
20	3	1	ⅠA	P	0	0	0	3	0	0		0		0	0	lepidic	ADC		344.3	1.89	2.02					1	L858R+	2
21	5	2	ⅢA	N	0	0	0	2	0	0	0	0	0	1	1	papillary	ADC		238.9	1.88	1.97					2	-	2	2
22	6	3	ⅡB	N	0	0	0	3	0	0		0		1	0	solid	ADC		190.5	1.91	2.04
23	3	2	ⅠA	N	0	1	5	0	0	0		0		0	0	papillary	ADC		313.9	1.86	1.96					1	L858R+	2
24	2	1	ⅠA	N	0	0	0	1	1	0		0				MIA	ADC		171.8	1.87	2.06
25			Ⅳ	N	0	0	0	0	2	0	0	0	0			ADC in lymphonode	M-ADC		286.9	1.85	1.84					1	EGFR19+	2
26	4	2	ⅢB	N	0	0	0	1	3	0		0		1	1	papillary	ADC		435.2	1.91	1.93
27	5	3	ⅠB	S	0	0	0	1	0	0		0		0	0	micropapillary	ADC		370.6	1.9	2.08					2	-	1
28	4	2	ⅠA	N	0	0	0	3	0	0	0	0	0	1	0	acinar	ADC		259.5	1.89	2.02					2	-	2
29	5	3	ⅢA	N	0	0	0	3	0	0		0		1	1	micropapillary+acinar	ADC		392.6	1.88	1.85
30	4	1	ⅠB	P	0	0	0	1	0	0		0		1	0	lepidic	ADC		172	1.84	1.85					1	L858R+	2
31			ⅠB	N	0	0	0	0	0	0		0		0	0	mucinus	ADC		213.5	1.87	1.89					2	-
32	5	2	ⅠA	P	0	0	0	3	1	0	0	0	0	0	0	acinar	ADC		201.9	1.9	2.08					2	-	1
33	4	2	ⅢA	S	0	0	0	2	1	0		0		1	1	papillary	ADC		239.5	1.89	1.98					2	-	2
34	5	3	ⅢA	S	0	0	0	1	0	0		0		1	1	micropapillary	ADC		344.1	1.87	2.11					2	-	2
35	5	2	ⅠA	P	0	0	0	1	0	0		0		1	0	acinar	ADC		280.7	1.88	1.95					1	L858R+	2
36	5	2	ⅢA	N	0	0	0	1			0	0	0	1	1	acinar	ADC		323.2	1.85	2.02					1	20+	2
37	4	2	ⅠA	N	0	0	0	0	0	0	0	0	0	1	0	acinar	ADC		369.4	1.9	2.03					1	L858R+
38	4	2	ⅠA	N	0	0	0	0	0	0		0		1	0	papillary	ADC		184.3	1.89	1.95					2	-	2
39	4	2	ⅠA	N	0	0	0	0	0	0		0		0	0	acinar	ADC		282.8	1.9	2.1					1	L858R+	2
40	5	2	ⅢA	N	0	0	0	3	3	0	0	0		0	0	acinar	ADC		180.5	1.87	1.74					1	EGFR19+	2
41	3	2	ⅠB	N	0	0	0	0	1	0		0		1		acinar	ADC		322.6	1.88	1.83					1	EGFR19+	2
42	3	2	ⅠB	S	0	0	0	1	0	0		0		1	0	acinar	ADC		276	1.89	2.06					2	-	2
43	5	3	ⅠB	N	0	0	0	1	0	1		0		0	0	solid	ADC		210.5	1.9	1.9					1	L858R+
44	5	2	ⅠA	N	0	3	260	1	0	0		1		0	0	acinar	ADC		226.9	1.94	2.13				Ct1:9.37 Ct2:12.27 HEX:12.19
45	5	3	Ⅳ	N	0	0	0	3	0	0		0		1	1	solid	ADC		480.1	1.87	1.92					2	-	2
46	3	1	ⅠA	N	0	0	0	2	0	0		0		0	0	lepidic	ADC		594.3	1.89	2.03
47	5	3	ⅢA	S		0	0	3	0	0		0		1	1	micropapillary	ADC		422.3	1.88	2.02					2	-	2
48	3	2	ⅠA	P	0	0	0	1	0	0		0		0	0	acinar	ADC		192.6	1.9	2.01
49	5	3	ⅠB	S	0	0	0	0	0	0		0		1	0	solid	ADC		425.3	1.9	2.05
50	4	2	ⅡA	N	0	0	0	2	1	0		0		1	0	acinar	ADC		22.1	1.8	1.06	250.9	1.88	1.99
51	4	2	ⅢB	N	0	0	0	1	0	0	0	0		1	1	papillary	ADC		539.6	1.85	1.97	342.3	1.93	1.96		1	L858R+	2
52	3	2	ⅢA	N	0	0	0	2	0	0		0		0	1	acinar	ADC		266.3	1.9	2
53	4	2	ⅠB	N	0	0	0	2	0	0		0		1	0	acinar	ADC	381.5ng/ul,1.89,2.07	381.5	1.89	2.07
54	4	2	ⅠA	N	0	0	0	2	0	0		0		0	0	acinar	ADC		194.1	1.9	1.91
55	3	2	ⅠB	N	0	0	0	1	1	0		0		1	0	acinar	ADC		255.3	1.91	2.01
56	4	2	ⅢA	P	0	0	0	3	1	0		0		0	1	papillary	ADC		433.5	1.86	1.94					1	EGFR19+	2
57	5	2	ⅠA	N	0	0	0	3	0	0		0		0	0	acinar	ADC		321.6	1.92	1.8
58	3	2	ⅠA	N	0	0	0	2				0		0	0	acinar	ADC		263.1	1.91	2.04					1	EGFR19+
59	3	2	ⅠA	N	0	2	210	2				1		0	0	acinar	ADC		211.3	1.92	2.04	300.2	1.91	2.02	Ct1:23.82 HEX:13.89	2	-	2	2
60	4	2	ⅠA	N	0	0	0	2	0	2		0		0	0	acinar	ADC		279.8	1.91	1.83					1	L858R+	2	2
61	4	1	ⅠA	N		0	0	1	0	0		0		0	0	lepidic	ADC		230.9	1.92	1.94	284.1	1.94	2.01		1	L858R+	2
62	5	2	ⅠB	S	0	0	0	2	0	1		0		0	0	acinar	ADC		331.3	1.9	2					1	L858R+	2
63	4	2	ⅠA	N	0	0	0	1	0	0	0	0	0	0	0	papillary	ADC		443.9	1.88	2.05					1	L858R+	2	2
64			Ⅳ	N	0	0	0	2			0	0	0			acinar	ADC		147.7	1.91	1.97	228.5	1.93	1.93		2	-	2
65	4	2	ⅢA	N		0	0					0		1	1	papillary	ADC		153.6	1.87	1.93
66	3	2	ⅡA	N	0	1	70	2			0	0	0	1		acinar	ADC		249.3	1.9	1.98	320.4	1.91	1.99		1	EGFR19+	2	2
67	4	2	ⅡA	N	0	0	0	3			0	0	0	1	0	papillary	ADC		213.6	1.93	2.01					2	-	2
68	3	2	ⅢA	N	0	0	0	2				0		1	1	acinar	ADC		192.1	1.91	2.11					1	L858R+	2
69	5	3	ⅡA	S	0	0	0	2				0		0	0	solid	ADC		299.7	1.93	2.11
70	3	2	ⅠB	N	0	0	0	2				0		1	0	acinar	ADC		219.4	1.89	2.07					1	L858R+	2
71			Ⅳ	P	0	2	180					1	0	1		mucinus	ADC	492.9ng/ul,1.86,1.90	492.9	1.86	1.9				Ct2:11.99 HEX:12.08	2	-	2
72	2	1	ⅠA	N	0	0	0	1				0				MIA	ADC		283.6	1.93	2.08					2	-	2
73	3	2	ⅠA	N	0	1	50	2				0		0	0	acinar	ADC		641.6	1.79	1.07	775.8	1.98	2.08		1	L858R+	2
74	4	2	Ⅳ	P	0	0	0	1				0		0		papillary	ADC		136.4	1.56	0.88	377.4	1.7	1.78		2	-	2
75	3	2	ⅠB	N	0	0	0					0		1	0	acinar	ADC		11.4	1.61	0.59	235.8	1.95	2.02
76	4	2	ⅠB	P	0	0	0					0		1	0	acinar	ADC		157	1.8	2.92	336	1.93	1.93		1	EGFR19+	2
77	3	2	ⅠB	S	0	0	0					0		1	0	acinar	ADC		8.4	1.56	0.67	266.8	1.92	2.03		1	EGFR19+	2
78	5	2	ⅢA	P	0	0	0	2				0		0	0	acinar	ADC		187.5	1.91	2.01					2	-	1
79	5	2	ⅢA	S	0	0	0	2				0		1	1	acinar	ADC		225.7	1.91	2.04					2	-	2
80	3	2	ⅠB	N	0	0	0					0	0			acinar	ADC		458.1	1.9	1.98					2	-
81	5	2	ⅠB	P	0	0	0	0				0		1	0	acinar	ADC		179	1.94	1.94
82	3	1	ⅠB	N	0	0	0	3				0		1	0	lepidic	ADC		43.4	1.8	1.1	354.7	1.93	2.03		1	L858R+	2
83	4	2	ⅡA	N	0	0	0	2				0		1	1	acinar	ADC		118.8	1.83	0.94	224.1	1.91	2.06		1	L858R+	2
84	5	3	ⅡA	N	0	0	0	3				0		1	1	solid	ADC		351.6	1.94	2.04					1	L858R+	2
85	4	2	ⅠB	S	0	0	0	3				0		0	0	acinar	ADC		147.6	1.91	1.9					1	L858R+	2
86	4	2	ⅡA	S	0	0	0	2				0		1	0	papillary	ADC		376.3	1.93	1.94
87	6	3	ⅡA	N	0	0	0	3				0		0	1	solid	ADC		285.4	1.93	2.06
88			ⅢB	N	0	0	0	3				0		0	1	mucinus	ADC	322.8ng/ul,1.90,1.99	322.8	1.9	1.9					2	-	2
89	4	2	ⅠA	N	0	0	0	0				0		0	0	papillary	ADC		173.1	1.92	2.07					1	L858R+	2
90	5	2	ⅠA	N		0	0				0	0	0	0	0	acinar	ADC		216.8	1.9	2.09					1	EGFR19+	2
91	4	2	ⅠA	N	0	0	0	2				0		0	0	papillary	ADC		113.6	1.88	1.87
92	5	2	ⅠA	N	0	2	200	3				1		0	0	papillary	ADC	675.6ng/ul,1.88,2.15	675.6	1.88	2.15				Ct3:14.79 HEX:12.14	2	-	2
93			ⅠB	N	0	0	0	1				0		1	0	acinar+mucinus	ADC		277.9	1.93	1.8					1	EGFR19+
94	5	2	ⅠB	N	0	1	70	2				0		0		acinar	ADC		254	1.9	2.01					1	L858R+	2	2
95	3	2	ⅠB	N	0	0	0					0		1	0	acinar	ADC		413.3	1.92	2.02					2	-
96	4	2	ⅠA	N	0	0	0	3				0		1	0	acinar	ADC		415.6	1.93	2.02					2	-	2
97	5	3	ⅡA	S	0	0	0					0		1	1	micropapillary	ADC		74.2	1.81	1.13	416.3	1.94	2.02		2	-
98	4	2	ⅢA	N	0	0	0	1				0		0	0	lepidic	ADC		85.5	1.67	1.89	217.5	1.65	2.08		1	EGFR19+	2
99	4	2	ⅡA	N	0	0	0	1				0		1	1	acinar+mucinus	ADC		424.5	1.88	1.94					1	EGFR19+	2
100			ⅠB	P	0	0	0				0	0	0	1		ADC in pleura	M-ADC		179.7	1.93	1.96					2	-	2
101	3	2	ⅠA	N	0	0	0	1				0			0	acinar	ADC		120.5	1.86	1.91
102	3	1	ⅠA	N	0	0	0					0		0	0	lepidic	ADC		251.8	1.92	2.02					1	L858R+	2
103	3	1	ⅠA	P	0	0	0	2				0		0	0	lepidic	ADC		187.3	1.82	1.89					1	EGFR19+	2
104	5	2	ⅠA	N	0	0	0	2				0		0		acinar	ADC		162	1.94	2.04					1	L858R+	2
105	6	3	ⅠA	P	0	0	0	1				0		0		solid	ADC		194.3	1.93	1.99					2	-	2
106	4	2	ⅠB	N	0	0	0					0		0	0	papillary	ADC		291.1	1.91	2.07					1	EGFR19+
107	5	2	ⅢA	N	0	0	0					0		0	1	papillary	ADC		431.8	1.91	2					1	L858R+	2
108	3	2	ⅠA	N	0	1	110	2				0		0	0	acinar	ADC		366.1	1.91	2.19
109	4	2	ⅡB	P		0	0	0				0		0	1	papillary	ADC		383.4	1.92	2.03					2	-	2
110			ⅢA	N	0	0	0	1				0		1	1	fetal	ADC		370.4	1.85	1.87					1	EGFR19+
111	5	2	ⅠA	N	0	0	0	2				0		1	0	acinar	ADC		408.8	1.89	1.97					1	L861Q+
112	3	2	ⅠA	S	0	0	0	1				0		0		acinar	ADC		453.8	1.91	2.03					1	L858R+	2
113	3	2	ⅠA	N	0	1	50	2				0		0	0	acinar	ADC		357.3	1.9	2.07					1	EGFR19+	2
114			ⅠA	N	0	0	0	1			0	0	0	1	0	mucinus	ADC		69	1.86	1.85					1	L858R+	2
115	5	2	Ⅳ	N	0	0	0	3				0		1	1	papillary	ADC		228.4	1.89	2.15					2	-	2
116			ⅠA	N	0	0	0	0				0		1	0	mucinus	ADC		107.8	1.88	1.92					2	-
117	3	2	ⅢB	N	0	0	0	1				0		0	1	acinar	ADC		212.4	1.89	1.96					1	L858R+
118	4	2	ⅠB	P	0	0	0	3				0		0	0	acinar	ADC	552.9ng/ul,1.92,2.09	631.3	1.91	2.02	提取失败						1
119	2	1	ⅢA	S	0	0	0	2				0				lepidic	ADC		58.4	1.84	1.88					2	-	1
120	5	2	ⅠB	P	0	0	0	2				0		0	0	acinar	ADC		14.2	1.82	1.35					1	EGFR19+	2
121	4	2	ⅠA	N	0	0	0	3				0		1	0	acinar	ADC		266.5	1.92	2.02					1	EGFR19+
122	5	2	ⅢA	S	0	0	0	1				0		0	1	acinar	ADC		267	1.92	2.03					2	-	2
123	3	2	ⅠA	N	0	0	0	2			0	0	0	0	0	acinar	ADC		226.7	1.91	2					1	EGFR19+	2
124	5	2	ⅠB	N	0	0	0	3				0		0	0	acinar	ADC		255.1	1.91	2.03					2	-
125	4	2	ⅢA	S	0	0	0	1				0		0	1	acinar	ADC		174.6	1.92	2.04					2	-	1
126	5	3	ⅠB	S	0	0	0	3				0		0	0	acinar+solid	ADC		161.6	1.85	1.76
127	5	3	ⅢA	N	0	0	0	3				0		0	1	solid	ADC		393.1	1.94	2.05					1	EGFR19+
128	4	2	Ⅳ	N	0	0	0	2				0		1		acinar	ADC		312.2	1.95	1.96					1	EGFR19+	2
129	3	2	ⅠB	N	0	0	0	3				0		1	0	acinar	ADC		360.2	1.91	1.92					2	-	2
130	3	2	ⅢA	N		0	0	1				0		1	1	acinar	ADC		413.5	1.95	1.97
131	3	2	ⅢB	N	0	0	0	1				0		1	1	acinar	ADC		402.5	1.97	2.05					1	EGFR19+	2
132	4	2	ⅢA	N	0	1	40	2			0	0	0	1	1	acinar	ADC		339.1	1.96	1.97					1	L858R+	2
133	3	1	ⅠB	N	0	0	0					0		1	0	lepidic	ADC		329.5	1.98	2					1	EGFR19+	2
134	5	3	ⅢA	N	0	0	0	2				0		1	1	solid	ADC		458.2	1.94	1.99					1	L858R+
135	6	3	Ⅳ	N	0	0	0	3				0		1		solid	ADC		365.6	1.95	1.98					1	L858R+	2
136	3	2	ⅠA	S	0	0	0	1				0		0	0	acinar	ADC		305.7	1.95	2.01					1	L858R+	2
137	5	2	ⅡA	S	0	0	0	1				0		0		acinar	ADC		326.4	1.9	1.87	318.1	1.92	1.9		2	-	1
138			ⅠA	N	0	0	0	1				0		0	0	mucinus	ADC		270.8	1.92	1.78
139	5	2	ⅠA	N	0	0	0	1				0		0	0	acinar	ADC		509.2	1.9	1.93	769.7(424.9)	1.95(1.95)	2.03(2.00)		1	L858R+
140	5	2	ⅠA	N		0	0	2				0		1	0	acinar	ADC		530.3	1.89	1.97					1	L858R+
141	2	1	ⅠA	N	0	0	0					0	0			MIA	ADC		294.9	1.93	2.04					1	L858R+	2
142	4	2	ⅠA	N	0	0	0					0	0	1	0	acinar+papillary	ADC		335	1.92	2.01	473.8	1.88	1.91		1	L858R+	2
143	2	1	ⅠA	N	0	0	0	0				0				MIA	ADC		210	1.92	1.94					1	EGFR19+	2
144	5	2	ⅡA	S	0	0	0	2				0		1	1	acinar	ADC		277.3	1.92	1.93					2	-
145	4	2	ⅠA	N	0	0	0	2				0		0	0	acinar	ADC		360.8	1.92	2.01	499.6(587.7)	1.89(1.95)	1.94(2.04)		1	L858R+
146	4	2	ⅠA	N	0	0	0	2				0		1	0	acinar	ADC		375.3	1.94	1.99					1	L858R+
147	5	2	ⅢA	N	0	0	0	2				0		1	1	papillary	ADC		294.9	1.94	1.92	231.4	1.88	1.71
148	5	2	ⅢA	N	0	0	0					0		1	1	acinar	ADC		303.9	1.94	2.01					1	L858R+	2
149	3	2	ⅠA	N		0	0	3				0		0	0	acinar	ADC		351.7	1.92	2.01	212.2	1.92	2.03		1	L858R+	2
150	3	2	ⅡB	N		0	0	2				0		1	0	lepidic	ADC		492	1.89	1.99
151	5	2	ⅢB	N	0	0	0					0		0	1	acinar	ADC		367.1	1.93	1.95					1	L858R+	2
152	5	3	ⅡB	N	0	2	200					1		1		papillary+micropapillary	ADC		304.9	1.93	2.02				Ct1:8.53 Ct2:11.00 HEX:13.45	2	-	2
153	3	2	ⅠA	N	0	0	0	2				0		0	0	acinar	ADC		452.1	1.9	1.99					1	EGFR19+	2
154	4	2	Ⅳ	N	0	0	0	1				0		1	0	acinar	ADC		265.1	1.91	1.85					1	L858R+	2
155	6	3	ⅢB	S	0	0	0					0		0	1	acinar	ADC		623.5	1.83	1.92
156	5	3	ⅢA	N	0	0	0					0		1		solid	ADC		247.2	1.89	2.01					2	-	2
157	6	3	ⅢA	S	0	0	0					0		1	1	solid	ADC		294.1	1.91	1.93					2	-
158	3	2	ⅢA	S	0	0	0					0		0	1	acinar	ADC		260.6	1.91	1.95
159	4	2	Ⅳ	N		3	250					1				acinar	ADC		391.3	1.9	2.04				Ct2:10.08 HEX:17.31	2	-	2
160			Ⅳ	N	0	0	0	0			0	0	0	0	0	LCLC in kidney	M-LCLC
161			ⅡA	N	0	0	0					0		0	1	SCC	SCC									2	-	2	2
162			ⅢA	S	0	0	0				0	0		1	0	SCC	SCC									2	-	2
163			ⅢA	P	0	0	0	1				0		1	0	LCLC	LCLC									2	-	2
164			ⅠB	S	0	0	0					0		1	0	SCC	SCC									2	-
165			ⅠA	S	0	0	0	0				0		0	0	LCLC	LCLC									2	-	2
166			ⅡB	S	0	0	0	1				0		0	1	SCC	SCC
167			ⅡA	P	0	0	0	1				0		0	0	SCC	SCC									2	-	2
168			ⅡB	S	0	0	0	1				0	0			SCC	SCC									2	-	2
169			ⅠB	N	0	0	0	1				0		1	0	ADSq	ADSq
170			ⅠB	P	0	0	0	1				0		1	0	SCC	SCC									2	-	2
171	3	2	ⅠB	P	0	0	0	2				0			0	SCC	SCC									1	L858R+	2
172			ⅠB	N	0	0	0	2				0		0		LCLC	LCLC									1	L858R+	2
173			ⅠB	S	0	0	0	0				0		0		LCLC	LCLC									2	-
174			ⅠB	S	0	0	0	1				0		0	0	SCC	SCC									2	-	2
175			ⅠB	S	0	0	0	1				0		1	0	LCLC	LCLC
176			ⅠB	S	0	0	0					0		1	0	LCLC	LCLC									2	-
177			ⅢA	P	0	0	0	2				0		1		ADSq	ADSq									1	EGFR19+	2
178			Ⅳ	S	0	0	0	3				0		1	1	LCLC	LCLC									2	-	1
179			Ⅳ	N	1	0	0	0				0			1	ADC in lymphonode	M-ADC									2	-	2
180	6	3	ⅠB	N	1	0	0	0				0		1	0	solid	ADC									2	-	2
181	5	3	ⅠA	N	3	0	0	3	0	0		0		0	0	solid+acinar	ADC
182	5	2	ⅠB	P	1	0	0	3	0	0		0		1	0	acinar	ADC									2	-	2
183	5	2	ⅠB	N	1	0	0	3				0		0	0	papillary	ADC									2	-	2
184	5	2	ⅢA	N	1	0	0	2				0		1	1	acinar	ADC									2	-
185			Ⅳ	N	0	0	0					0				invasive ADC	ADC
186			Ⅳ	N	0	0	0	3			0	0	0			invasive ADC	ADC
187			Ⅳ	N	0	0	0	2			0	0	0			invasive ADC	ADC
188			ⅢB	N	0	0	0	0			0	0	0			SCC	SCC
189			Ⅳ	N	0	0	0	1			0	0	0			invasive ADC	ADC
190			Ⅳ	P	0	0	0	1			0	0	0			invasive ADC	ADC
191			Ⅳ	N	1	0	0	1			1	0	0			invasive ADC	ADC
192			Ⅳ	N	0	0	0	0			0	0	0			low differenciate ADC	ADC
193			Ⅳ	S	0	0	0	1			0	0	0			invasive ADC	ADC
194			Ⅳ	N	0	0	0				0	0				NSCLC	ADC
195			ⅢB	N	0	0	0	0			0	0	0			ADC in lymphonode	M-ADC
196			Ⅳ	N	0	0	0				0	0				invasive ADC	ADC
197			ⅡA	P	0	0	0				0	0				SCC	SCC
198			Ⅳ	N	0	0	0				0	0				mediate differentiate ADC	ADC
199			Ⅳ	N	0	2	230	3			0	1				invasive ADC	ADC
200			Ⅳ	N	0	0	0				0	0	0			ADC in pleura	M-ADC
201			Ⅳ	S	0	0	0				0	0	0			invasive ADC	ADC
202			Ⅳ	N	0	1	30	1			0	0	0			invasive ADC	ADC										EGFR19+
203			Ⅳ	N	0	0	0	0			0	0	0			invasive ADC	ADC
204			Ⅳ	S	0	0	0	1			0	0	0			invasive ADC	ADC
205			Ⅳ	N	0	0	0	1			0	0	0			ADC in lymphonode	ADC
206			ⅢA	S	0	0	0				0	0		1	1	acinar	ADC
207	5	3	Ⅳ	N	1	0	0	2			1	0	0			solid+acinar	ADC
208			Ⅳ	N	0	0	0	0			0	0	0	1		ADC in pleura	ADC
209	4	2	ⅡA	N	1	0	0	3			1	0	0	1	1	acinar	ADC
210	5	2	Ⅳ	N	0	0	0	2			0	0	0	1		acinar	ADC
211			Ⅳ	S	0	0	0	2			0	0	0			ADC in bone	ADC
212			Ⅳ	N	0	0	0	3			0	0	0			invasive ADC	ADC
213			Ⅳ	N		0	0				0	0				invasive ADC	ADC
214	5	2	ⅢA	N	0	1	30					0		1	1	acinar	ADC									2	-	2
215			ⅡA	N		1	50					0		1	0	LCLC	LCLC											2
216	4	2	ⅡA	N	0	1	30					0		1	1	acinar	ADC									1	L858,20：S768I	2
217	3	1	ⅠB	N	0	1	70					0		1	0	lepidic	ADC									1	EGFR19+	2
218	4	2	ⅢA	N	0	1	70					0		1	1	acinar	ADC									1	L858R	2
219	4	2	ⅠA	N	0	1	100					0		0	0	papillary	ADC									1	L858R	2
220	3	2	ⅠA	P	0	1	70					0		0	0	papillary+acinar	ADC									1	EGFR19+	2
221	4	2	ⅠB	N	0	1	130					0		0	0	papillary	ADC									2	-	2
222	5	3	ⅠA	S	0	3	200					1		1	0	papillary+micropapillary	ADC									2	-	2
223	3	2	ⅠB	S	0	2	180					1		1	0	acinar+lepidic	ADC									2	-	2
224	4	2	ⅢA	S	0	1	70					0		1	1	papillary	ADC									2	-	2
225	3	2	ⅠB	N	0	1	30					0		1	0	acinar	ADC											2
226	3	2	Ⅲb	N	0	1	10					0		0	0	acinar	ADC											2
227	6	3	ⅠB	N	0	2	140					0		1	0	micropapillary	ADC											2
228	3	2	ⅠA	N	1	1	100					0		0	0	acinar	ADC											2
229	6	3	ⅠA	N	0	1	40					0		1	0	micropapillary	ADC									1	EGFR19+	2
230	4	2	ⅠB	N	0	1	40					0		1	0	acinar	ADC									1	L858R	2
231	3	2	ⅠA	N	0	1	40					0		0	0	acinar+lepidic	ADC									2	-	2
232	4	2	ⅠA	P	0	1	70					0		0	0	acinar	ADC									1	EGFR19+	2
233	3	1	ⅠA	P	0	1	70					0		0	0	lepidic	ADC											2
234	3	1	ⅠB	S	0	2	200					1		0	0	lepidic	ADC									2	-	2
235	3	2	ⅡA	S	0	1	20					0		1	1	papillary	ADC									1	EGFR19+	2
236	4	2	ⅠA	N	0	1	20					0		1	0	acinar	ADC									1	L858R+	2
237	5	3	ⅢA	N	0	1	80					0		1	0	papillary+micropapillary	ADC									2	-	2
238	5	2	ⅢA	N	0	1	100					0		1	1	papillary	ADC											2
